# Supplementary material for: Effectiveness of Osteopathic Treatment in Adults with Short Hamstring Syndrome: A Systematic Review
Source: J Clin Med. 2024 Oct 12;13(20):6076. doi: 10.3390/jcm13206076 (PMC11508461; doi:10.3390/jcm13206076)
Supplement: Supplementary file 1 [file jcm-13-06076-s001.zip]

Archive with 1 entries (1 files):
- jcm-3221913-supplementary.pdf
